# Supplementary material for: Comparative Effectiveness of Pharmacological and Non-Pharmacological Interventions for Nausea and Vomiting in Pregnancy: A Systematic Review and Network Meta-Analysis
Source: Nutrients. 2026 Apr 20;18(8):1293. doi: 10.3390/nu18081293 (PMC13118981; doi:10.3390/nu18081293)
Supplement: Supplementary file 1 [file nutrients-18-01293-s001.zip]

Archive with 1 entries (1 files):
- nutrients-4171759-supplementary.docx
